# Supplementary material for: The Potential Effect of General Anesthetics in Cancer Surgery: Meta-Analysis of Postoperative Metastasis and Inflammatory Cytokines
Source: Cancers (Basel). 2023 May 15;15(10):2759. doi: 10.3390/cancers15102759 (PMC10216624; doi:10.3390/cancers15102759)
Supplement: Supplementary file 1 [file cancers-15-02759-s001.zip]

Archive with 2 entries (2 files):
- PRISMA 2009 checklist.pdf
- Supplementary File.pdf
